# Supplementary material for: Hess Lancaster Screen Test with Eye Tracker: An Objective Method for the Measurement of Binocular Gaze Direction
Source: Life (Basel). 2023 Feb 28;13(3):668. doi: 10.3390/life13030668 (PMC10054291; doi:10.3390/life13030668)
Supplement: Supplementary file 1 [file life-13-00668-s001.zip]

Archive with 1 entries (1 files):
- life-2199824-supplementary.pdf
